# Supplementary material for: Comprehensive discovery and characterization of small RNAs in Corynebacterium glutamicum ATCC 13032
Source: BMC Genomics. 2013 Oct 19;14(1):714. doi: 10.1186/1471-2164-14-714 (PMC4046766; doi:10.1186/1471-2164-14-714)
Supplement: Supplementary file 1 — Additional file 1: List of mRNA leader transcripts. (XLS 64 KB) [file 12864_2013_5463_MOESM1_ESM.xls]

## Sheet: Additional file 1
Strand	Sequencing Start	Alternative Starts [bp downstream]	Indicated Promoter	Sequencing Stop	Leader of	as5´UTR	Rho-independent Terminator (60 bp around stop position)
+	5397		SigA	7489	cg0007
+	11808		SigA	14401	cg0015	cg0014
-	26614		SigA	26580	cg0039
-	34307		SigA	34275	cg0047	cg0048
+	34935		SigA	34969	cg0049
+	70453	63	SigA	72162	cg0089
+	73815		SigA	74276	cg0092	cg0091
-	84991		SigA	83689	cg0104
+	89591		SigA	90449	cg0111
+	111355		SigA	112322	cg0131
+	131803		SigA	132428	cg0154	cg0153
-	151488		SigA	150964	cg0175
-	230546		SigA	229709	cg0263
+	239838		SigA	239893	cg0277
+	243979		SigA	244219	cg0282
+	256546		SigA	256580	cg0294
+	260891		SigA	260925	cg0297
+	269335		SigA	270636	cg0306
+	270647		SigA	271694	cg0307
+	274281	54	SigA	275874	cg0310
+	297006		SigA	297040	cg0337
+	310074		SigA	310108	cg0356
-	313552	28	SigA	312906	cg0359
+	334979		SigA	336116	cg0387
-	341280		SigA	340567	cg0394	cg0395
-	345939		SigA	345812	cg0398		yes
-	351976		SigA	351368	cg0404
+	370532		SigA	370566	cg0420
+	373451		SigA	373485	cg0422
+	381094		SigA	381128	cgb_04325/cg4009
+	392690		SigA	393478	cg0445
-	405419		SigA	404504	cg0457	cg0458
+	415609		SigA	416601	cg0470
+	436306		SigA	436446	cg0493
-	438117	10	SigA	438053	cg0495	cg0496
+	454928		SigA	454962	cg0512
+	496721	7	SigA	496777	cg0561
-	531871		SigA	531835	cg0591
+	573318		SigA	573373	cg0651
+	582683		SigA	584232	cg0662
+	584244		SigA	584278	cg0663		yes
+	602061		SigA	602578	cg0682
+	610254		SigA	610303	cg0690
+	616737	26	SigH	618317	cg0699	cg0698
+	625129		SigA	626403	cg0707	cg0706
-	652811		SigA	652777	cg0737
+	672579		SigA	672613	cg0759
+	689547		SigA	689581	cg0775
+	694467		SigA	695586	cg0780
-	703483		SigA	703449	cg0788	cg0789
+	706628		SigA	706662	cg0791
-	719563		SigA	719528	cg0800	cg0801
-	721884		SigA	721850	cg0802
+	736841		SigA	737372	cg0820
-	744526		SigA	744301	cg0830
+	782945		SigA	783035	cg0850
-	789479		SigA	788640	cg0858
+	796840		SigA	796876	cg0867
+	800710	81	SigA	801167	cg0870	cg0869
+	805788	71	SigA	806501	cg0876	cg0875
+	810711	17	SigA	810986	cg0882	cg0881
-	828015		SigA	827466	cg0895	cg0896
+	835005		SigA	835039	cg0901
+	838751		SigA	838784	cg0905
+	847607		SigA	848104	cg0916
+	852741	15	SigA	852797	cg0924
+	868811	43	SigA	869045	cg0935	cg0934	yes
+	870341		SigA	870378	cg0938
-	878643		SigA	878609	cg0948
+	880684		SigA	880718	cg0950
+	885201		SigA	886015	cg0954
+	887078		SigA	887124	cg0957
+	896147		SigA	896665	cg0958
-	910877		SigA	909227	cg0973
-	918368		SigA	917836	cg0979
-	925484		SigA	924605	cg0987
+	933132		SigA	933166	cg0999
-	934484		SigA	934447	cg1001
+	936798		SigA	938079	cg1005
+	964259	18	SigA	965112	cg1035
+	997831		SigA	998303	cg1073
-	1001421	50	SigA	999922	cg1076
-	1008405		SigA	1008351	cg1085
+	1010061		SigA	1010099	cg1088
+	1033399		SigA	1033654	cg1106	cg1105
+	1041168		SigA	1041450	cg1117	cg1116
+	1042337		SigA	1042375	cg1120
+	1043444	17	SigA	1043495	cg1121
+	1047511		SigA	1047863	cg1128
+	1052031		SigA	1052074	cg1133		yes
-	1074014		SigA	1073980	cg1157
+	1074076		SigH	1074110	cg1158
+	1086945	23	SigA	1087249	cg1172
+	1091589		SigA	1091624	cg1179
+	1097834		SigA	1097890	cg1189	cg1187
+	1101387		SigA	1101421	cg1195
+	1110393		SigA	1110427	cg1206
-	1113858		SigA	1113824	cg1210
-	1121228		SigA	1120552	cg1218
+	1132194		SigA	1132899	cg1232
+	1145529		SigA	1145563	cg1248
+	1160734		SigA	1161043	cg1264
+	1161055		SigA	1161090	cg1265
+	1172129		SigA; SigH	1172160	cg1277	cg1276
+	1185771		SigA	1185806	cg1286
+	1195316	19	SigA	1195661	cg1293
-	1208722		SigA	1208296	cg1303
-	1211140		SigA	1211106	cg1305
+	1211302	97	SigA	1213600	cg1307
-	1231273	58	SigA	1230645	cg1322
+	1234014		SigA	1234048	cg1328
-	1239630		SigA	1239596	cg1332
+	1243888		SigA	1243957	cg1337
+	1273600		SigA; SigH	1273635	cg1362
+	1282433		SigA	1282722	cg1372
-	1293107		SigA	1293028	cg1382	cg1383
+	1296850		SigA	1296884	cg1386
-	1301872		SigA	1301610	cg1392
+	1352229		SigA	1352321	cg1451
+	1362782	55	SigA	1364318	cg1463	cg1462
+	1368564		SigA	1368598	cg1471
+	1381847		SigA	1381907	cg1487
+	1386605	15	SigA	1387702	cg1493
+	1388776		SigA	1388810	cg1495	cg1494
-	1401039		SigA	1401005	cg1506
-	1407585	57	SigA	1406784	cg1514
-	1408585		SigA	1408463	cg1515
-	1414543		SigA	1414090	cg1524
+	1437741		SigA	1438245	cg1551
+	1438792		SigA	1439671	cg1553	cg1552
+	1443906		SigA	1443942	cg1560	cg1559
+	1449165		SigA	1449238	cg1563		yes
-	1516047		SigA	1515994	cg1624
+	1521036		SigA	1521499	cg1630
+	1523154	36	SigA	1523224	cg1633
-	1530798		SigA	1529451	cg1641
-	1549198	27	SigA	1547771	cg1658
-	1556177		SigA	1553778	cg1665
-	1559318		SigA	1553778	cg1672
-	1594842		SigA	1594808	cg1704	cg1705
+	1596488		SigA	1597138	cg1707
-	1644142		SigA	1642510	cg1753
-	1647055		SigA	1647021	cg1756	cg1757
-	1655084		SigA	1654358	cg1765
+	1669232		SigA	1669266	cg1778
-	1673187	13	SigA	1672737	cg1781	cg1782
-	1685191		SigA	1685126	cg1791
-	1698491		SigA	1698457	cg1804
-	1701911		SigA	1701877	cg1806
-	1719374		SigA	1719339	cg1826
-	1731587		SigA	1731553	cg1838
+	1751503		SigA	1751544	cg1857	cg1856
+	1752930		SigA	1752964	cg1859
-	1792458		SigA	1792303	cg1902
+	1795152		SigA	1796295	cg1905
-	1800279		SigA	1800234	cg1911
-	1804078		SigA	1803624	cg1917
+	1808579		SigA	1808613	cg1925
+	1819881		SigA	1819918	cg1942
-	1893275		SigA	1893241	cg2005
-	1921709		SigA	1921668	cg2030
-	1922841	10	SigA	1922766	cg2031		yes
+	1938652		SigA	1938886	cg2046
-	1943931		SigA	1943903	cg2052
-	1950156		SigA	1950122	cg2061
-	1964512		SigA	1964478	cg2069
-	1979685		SigA	1979647	cg2089
-	1988252		SigA	1988011	cg2098	cg2099
+	1990877		SigH	1991897	cg2102
+	1995404	76	SigH	1996430	cg2106
-	2006000		SigA	2005958	cg2112
-	2011463		SigA	2011429	cg2117
-	2020226		SigA	2020158	cg2126
+	2021256		SigA	2021290	cg2128
+	2024389		SigA	2024423	cg2132
-	2027878		SigA	2027166	cg2134
-	2055335	18	SigA	2055252	cg2166
-	2060747		SigA	2059908	cg2172
-	2067310		SigA	2066891	cg2177
+	2070233		SigA	2070268	cg2181
+	2101292		SigA	2101349	cg2211
-	2107969	6	SigA	2107915	cg2217
-	2109958		SigA	2109924	cg2221
-	2139675		SigA	2139641	cg2257
-	2178292		SigA	2177330	cg2292
-	2189049		SigA	2188998	cg2305
+	2189189		SigA	2190392	cg2306
-	2191922		SigA	2191884	cg2308	cg2309
+	2197916		SigA	2198935	cg2314
+	2202674		SigA	2204105	cg2321
-	2218283		SigA	2218246	cg2337
-	2225637		SigA	2225601	cg2342
-	2235242		SigA	2235146	cg2350
-	2247633	20	SigA	2247576	cg2361
-	2248377	68; 85	SigA	2248022	cg2362
-	2268620	8	SigA	2268578	cg2380
+	2269481	70	SigA	2270114	cg2382
+	2271123		SigA	2271157	cg2384	cg2383
+	2277935		SigA	2277973	cg2390
-	2281388		SigA	2281353	cg2392
-	2285768		SigA	2285585	cg2395		yes
-	2299728		SigA	2299685	cg2409
+	2313882	94	SigH	2315022	cg2423
-	2322316		SigA	2322268	cg2430
+	2337172		SigA	2337206	cg2450		yes
-	2339372		SigA	2339338	cg2451	cg2452
+	2357453		SigA	2358256	cg2471
+	2384208		SigA	2384242	cg2500
-	2406452		SigA	2406245	cg2526
-	2421877		SigA	2420000	cg2539
+	2434874		SigA	2434908	cg2554	cg2553
+	2443890		SigA	2443924	cg2561
-	2447853		SigA	2447819	cg2564
+	2456244	18	SigA	2456303	cg2572
-	2469642		SigA	2469622	cg2588
-	2474376		SigA	2474342	cg2591	cg2592
+	2475133		SigA	2475184	cg2593
-	2494958		SigA	2493938	cg2613
-	2502512		SigA	2502478	cg2620	cg2621
-	2528298	12 (SigH)	SigA	2528245	cg2645
-	2537978		SigA	2537910	cg2661	cg2662
-	2563197		SigA	2563148	cg2687
-	2569429		SigA	2567721	cg2695
-	2582404		SigA	2582370	cg2708
-	2608360		SigA	2608326	cg2739
+	2622098	17	SigA	2622114	cg2748
-	2626436		SigA	2626394	cg2757
-	2640467		SigA	2639541	cg2777
-	2652423		SigA	2652378	cg2789
-	2653109	70	SigA	2652894	cg2791		yes
-	2655260		SigA	2654802	cg2794
+	2656562		SigA	2657966	cg2796
-	2659947		SigA	2659120	cg2799
-	2667483		SigA	2666991	cg2807	cg2808
-	2675082		SigA	2675047	cg2812
-	2689930	33	SigA	2689859	cg2828
-	2692971		SigA	2692937	cg2831
+	2693495		SigA	2693563	cg2833
-	2695784	9; 33 (SigH)	SigH	2695729	cg2835
-	2726588		SigA	2726554	cg2865
-	2736467		SigA	2736433	cg2875
-	2761060		SigA	2761026	cg2900	cg2901
-	2763263		SigA	2763229	cg2903
+	2764231		SigA	2764266	cg2905
+	2765833		SigA	2766169	cg2906
-	2801201		SigA	2801152	cg2943
-	2802458		SigA	2801685	cg2945
+	2805347		SigA	2805383	cg2949
+	2814305		SigA	2814356	cg2958	cg2957
-	2817082		SigA	2817036	cg2962
-	2832445		SigA	2832404	cg2971
-	2850726		SigA	2850082	cg2994
-	2861718		SigA	2861650	cg3009
-	2880645		SigA	2880602	cg3020
+	2898649		SigA	2898682	cg3039
-	2915848		SigA	2915814	cg3052
-	2917577		SigA	2917543	cg3054
-	2930102	12	SigA	2930054	cg3069
-	2936413		SigA	2936379	cg3077
-	2947122		SigA	2946533	cg3087
+	2947194		SigA	2947228	cg3088	cg3087
-	2955097		SigA	2955023	cg3096
-	2978520		SigA	2978473	cg3118
-	2982023		SigA	2981977	cg3121
-	3027265	31	SigA	3027198	cg3169
-	3041110		SigA	3036254	cg3178
+	3072868		SigA	3074008	cg3208	cg3207
-	3081052	6	SigA	3080255	cg3215
-	3085668		SigA	3083768	cg3218
-	3086788		SigA	3086740	cg3219
+	3089363		SigA	3089931	cg3223
-	3095762		SigA	3095330	cgb_32315/cg4026
-	3098194		SigA	3097645	cg3233
-	3099488		SigH	3099454	cg3236
+	3099604		SigA	3099680	cg3237
+	3106378		SigA	3106414	cg3244	cg3243
-	3109880		SigA	3109824	cg3247
-	3114882		SigA	3114847	cg3253
-	3115302	49; 65	SigA	3115013	cg3254
-	3116729		SigA	3116664	cg3255
-	3125549	12	SigA	3125146	cg3261
+	3125672		SigA	3127138	cg3263
+	3131294		SigA	3131328	cg3271	cg3270
-	3133134		SigA	3132385	cg3272
-	3154498		SigA	3153855	cg3303
-	3158377		SigA	3158343	cg3308
+	3170663		SigA	3170708	cg3323
-	3174030		SigA	3173996	cg3325
-	3185153		SigA	3184550	cg3337
-	3191118		SigA	3190762	cg3343
+	3196027		SigA	3196461	cg3347	cg3346
-	3196786		SigA	3196394	cg3348
-	3222875	92	SigA	3222492	cg3373	cg3374
+	3222927		SigA	3222961	cg3374	cg3373
+	3225297		SigA	3225366	cgb_33775/cg4021	cg3377	yes
+	3261959	43	SigA	3262196	cg3411
+	3265839		SigA	3265879	cg3417
+	3273611	24	SigH	3274632	cg3422
