# Supplementary material for: Comprehensive discovery and characterization of small RNAs in Corynebacterium glutamicum ATCC 13032
Source: BMC Genomics. 2013 Oct 19;14(1):714. doi: 10.1186/1471-2164-14-714 (PMC4046766; doi:10.1186/1471-2164-14-714)
Supplement: Supplementary file 2 — Additional file 2: List of Rfam predicted cis -regulative motifs in C. glutamicum . (XLS 25 KB) [file 12864_2013_5463_MOESM2_ESM.xls]

## Sheet: Additional file 2
RFAM No.	RFAM name	At Gene	Score	RFAM Start	Sequencing Start	RFAM End	Sequencing End
RF00050	FMN	cg0083	111.76	66442	66438	66279	66406
RF01766	cspA	cg0215	60.19	186399	186327	186766	186500
RF00059	TPP	cg0825	63.54	742654	742651	742547	742535
RF00059	TPP	cg1227	51.03	1127774	1127765	1127883	1127860
RF00059	TPP	cg1476	55.87	1373213	1373210	1373103	1373154
RF00634	SAM-IV	cg1478	70.47	1374007	1374005	1374123	1374114
RF00059	TPP	cg1655	52.1	1544490	1544485	1544383	1544419
RF00080	yybP-ykoY	cg1660	43.71	1550030	1550101	1550196	1550136
RF00080	yybP-ykoY	cg2157	49.13	2043157	2043151	2042989	2043038
RF00059	TPP	cg2236	62.55	2120271	2120271	2120383	2120303
RF01746	mraW	cg2377	56.64	2267021	2266969	2266916	2266877
