# Supplementary material for: Comprehensive discovery and characterization of small RNAs in Corynebacterium glutamicum ATCC 13032
Source: BMC Genomics. 2013 Oct 19;14(1):714. doi: 10.1186/1471-2164-14-714 (PMC4046766; doi:10.1186/1471-2164-14-714)
Supplement: Supplementary file 3 — Additional file 3: List of cis-antisense RNAs (asRNAs and as3′-UTRs/as5′-UTRs). (XLS 125 KB) [file 12864_2013_5463_MOESM3_ESM.xls]

## Sheet: Additional file 3
New locus tag	Strand	Position	Alternative Starts [bp]	Indicated Promoter	Sequencing Stop	Class	Antisense to	Gene Name	eggNOG class	Rho-independent Terminator (60 bp around stop position)
cgb_00165	+	15254		SigA	15289	asRNA	cg0018		S
cgb_00355	-	22760		SigA	22717	asRNA	cg0035		F
cgb_00405	+	28437		SigA	28471	asRNA	cg0041		P
cgb_00443	-	30990		SigA	30899	asRNA	cg0044		G
cgb_00446	-	31105		SigA	31071	asRNA	cg0044		G
cgb_00615	+	47090		SigA	47124	asRNA	cg0062	ppp	T
cgb_00646	+	50538		SigA	50717	asRNA	cg0065		S
cgb_00655	+	51182		SigA	51216	asRNA	cg0066
cgb_00665	+	52871		SigA	52905	asRNA	cg0067	gabD3	C
cgb_00675	-	53222		SigA	53188	as5´UTR	cg0070
cgb_00715	+	56352		SigA	56386	asRNA	cg0072		S
cgb_00825	-	65325		SigA	65289	asRNA	cg0082		P
cgb_01085	+	88110		SigA	88144	asRNA	cg0109	lip1	R
cgb_01155	-	92223		SigA	92189	asRNA	cg0115	ureC	E
cgb_01203	+	97235		SigA	97272	as5´UTR	cg0120			yes
cgb_01245	-	104280		SigA	104233	asRNA	cg0124
cgb_01367	+	117359		SigA	117393	asRNA	cg0138
cgb_01495	+	128679		SigA	128713	asRNA	cg0150		S
cgb_01525	-	130419		SigA	130385	asRNA	cg0152		S
cgb_01555	+	133896		SigA	134071	asRNA	cg0156	cysR	K
cgb_01655	-	142051		SigA	142017	asRNA	cg0165		S
cgb_01735	-	148503		SigA	148469	asRNA	cg0173		S
cgb_01865	-	160402		SigA	160366	as5´UTR/as3´UTR	cg0187/cg0186
cgb_01925	+	164951		SigA	164985	asRNA	cg0193	pepO	O
cgb_02045	-	176482		SigA	176448	asRNA	cg0204	iolG	R
cgb_02095	-	181624	13	SigA	181577	asRNA	cg0209		S
cgb_02195	+	188644		SigA	188678	asRNA	cg0220
cgb_02215	+	189786		SigA	189828	as5´UTR	cg0221
cgb_02325	+	203015		SigA	203049	asRNA	cg0233		S
cgb_02365	+	209907		SigA	209941	asRNA	cg0237		Q
cgb_02473	+	217486		SigA	217522	asRNA	cg0248		M	yes
cgb_02476	+	217595		SigA	217630	asRNA	cg0248		M
cgb_02485	+	218732		SigA	218791	asRNA	cg0249		M
cgb_02505	-	219549		SigA	219492	asRNA	cg0250		E
cgb_02525	-	221910		SigA	221871	as5´UTR	cg0253			yes
cgb_02535	-	222061	28	SigA	222021	asRNA	cg0253		C
cgb_02565	-	225235		SigA	225201	asRNA	cg0256		S	yes
cgb_02625	+	230292		SigA	230326	asRNA	cg0263	modA	P
cgb_02745	-	237356		SigA	237322	asRNA	cg0274		E
cgb_02936	-	256523		SigA	256472	asRNA	cgb_02933/4.5S RNA
cgb_03165	+	278321		SigA	278355	as5´UTR	cg0316
cgb_03275	+	288394		SigA	288428	asRNA	cg0328
cgb_03355	+	295698		SigA	295766	asRNA	cg0336	ponA	M
cgb_03865	-	334948		SigA	334912	asRNA	cg0386	bglS	G
cgb_03983	+	346084		SigA	346118	as3´UTR	cg0399
cgb_03986	+	346358		SigA	346392	asRNA	cg0399
cgb_04055	+	353999	51	SigA	354084	asRNA	cg0407
cgb_04155	-	365577		SigA	365529	asRNA	cg0415	ptpA2	T
cgb_04172	-	366973		SigA	366939	asRNA	cg0417	capD	M
cgb_04174	-	367084	72	SigA	366939	asRNA	cg0417	capD	M
cgb_04176	-	367384		SigA	367321	asRNA	cg0417	capD	M
cgb_04178	-	367892		SigA	367851	asRNA	cg0417	capD	M
cgb_04215	-	372372		SigA	372338	asRNA	cg0421	wzx	M
cgb_04243	-	376845	64; 88	SigA	376567	asRNA	cg0424		M
cgb_04265	-	377806		SigA	377729	asRNA	cg0426
cgb_04283	-	378496		SigA	378462	asRNA	cg0428	tnp17cISCG17a	L
cgb_04286	+	379753		SigA	379789	asRNA	cg0431		I
cgb_04355	-	382305		SigA	382238	asRNA	cg0435	udgA1	M
cgb_04363	+	383932		SigA	384227	as3´UTR	cg0437
cgb_04365	+	384074	11; 28	SigA	384227	asRNA	cg0437
cgb_04367	+	384416		SigA	384720	asRNA	cg0437
cgb_04373	+	385447		SigA	385496	asRNA	cg0438		M
cgb_04375	+	385579		SigA	385636	asRNA	cg0438		M
cgb_04377	+	386180		SigA	386214	asRNA	cg0438		M
cgb_04413	-	388721		SigA	388687	asRNA	cg0441	lpd	C
cgb_04416	-	389177		SigA	389118	as5´UTR	cg0442
cgb_04465	-	395508		SigA	395474	asRNA	cg0446	sdhA	C
cgb_04535	-	400469		SigA	400396	as5´UTR	cg0454
cgb_04635	+	408193		SigA	408306	asRNA	cg0464	ctpA	P
cgb_04655	+	410564	12	SigA	410613	as5´UTR	cg0465			yes
cgb_04725	+	419126		SigA	419160	asRNA	cg0474		S
cgb_04815	-	424538		SigA	424504	asRNA	cg0481	mshA	M
cgb_04833	-	426133		SigA	426099	asRNA	cg0483	cgtS4	T
cgb_04836	-	427052		SigA	426816	asRNA	cg0483	cgtS4	T
cgb_04885	-	433369		SigA	433335	asRNA	cg0488	ppx1	T
cgb_05205	-	464789		SigA	464755	asRNA	cg0520		P
cgb_05555	-	490673		SigA	490639	asRNA	cg0555		O
cgb_05695	-	505830		SigA	505796	asRNA	cg0569		E
cgb_05713	-	509415		SigA	509381	asRNA	cg0571
cgb_05763	-	514456		SigA	514398	asRNA	cg0576	rpoB	P
cgb_05766	-	514671		SigA	514605	asRNA	cg0576	rpoB	K
cgb_05795	+	521870		SigA	521904	asRNA	cg0580		S
cgb_05805	+	522431		SigA	522583	as5´UTR	cg0580
cgb_05815	-	522792		SigA	522758	asRNA	cg0581	rpsL	J
cgb_05833	-	525124		SigA	525061	asRNA	cg0583	fusA	J
cgb_05875	-	527382		SigA	527283	asRNA	cg0587	tuf	J
cgb_05945	-	533783		SigA	533749	asRNA	cg0594	rplC	J
cgb_05973	-	534865		SigA	534761	asRNA	cg0597	rplW	J
cgb_05976	-	534966		SigA	534932	asRNA	cg0597	rplW	J
cgb_05985	-	535842		SigA	535808	asRNA	cg0598	rplB	J
cgb_06025	-	537723		SigA	537689	asRNA	cg0602	rplP	J
cgb_06035	-	537839		SigA	537805	asRNA	cg0603	rpmC	J
cgb_06185	-	547406		SigA	547372	as5´UTR	cg0620
cgb_06215	+	549023		SigA	549058	asRNA	cg0622		P
cgb_06285	-	555409		SigA	555374	asRNA	cg0628	rpsH	J
cgb_06315	-	557222		SigA	557142	asRNA	cg0631	rpsE	J
cgb_06365	+	559425		SigA	559460	asRNA	cg0637	betB	C
cgb_06475	-	570554		SigH	570520	asRNA	cg0647	secY	U
cgb_06545	-	575214		SigA	575164	asRNA	cg0654	rpsD	J
cgb_06845	-	605032		SigA	604998	asRNA	cg0684	papA	E
cgb_06865	-	606734		SigA	606700	asRNA	cg0686		R
cgb_06875	-	607952		SigA	607883	as5´UTR/as3´UTR	cg0688/cg0687	gcp
cgb_06885	-	608827		SigA	608792	asRNA	cg0688		G
cgb_06915	-	611118	11	SigA	611016	as5´UTR	cg0692
cgb_06925	-	611594		SigA	611529	asRNA	cg0692	tnp1cISCg1c	L
cgb_06935	+	613821		SigA	613855	as3´UTR	cg0695			yes
cgb_07005	-	619105		SigA	619071	asRNA	cg0700	guaB3	F
cgb_07145	+	632204		SigA	632238	asRNA	cg0715		S
cgb_07185	+	634669		SigA	634703	asRNA	cg0719	crtYe	S
cgb_07195	+	636050		SigA	636122	asRNA	cg0720	crtI2	Q
cgb_07215	+	639666		SigA	639700	asRNA	cg0722		S
cgb_07273	-	642973		SigA	642939	asRNA	cg0727		M
cgb_07276	+	645129		SigA	645163	asRNA	cg0728	phr	L
cgb_07302	-	645563		SigA	645486	asRNA	cg0730		M
cgb_07304	-	645771		SigA	645737	asRNA	cg0730		M
cgb_07306	-	646165		SigA	646074	asRNA	cg0730		M
cgb_07475	-	660936		SigA	660900	as5´UTR/as3´UTR	cg0748/cg0747
cgb_07545	+	667969		SigA	668003	asRNA	cg0755	metY	E
cgb_07625	+	676852		SigA	676888	asRNA	cg0763	mdh2	C
cgb_07805	-	694522		SigA	694488	asRNA	cg0780		S
cgb_07875	+	703437	59	SigA	703529	asRNA	cg0788	pmmB	G
cgb_07905	-	705411		SigA	705143	asRNA	cg0790	lpdA	C
cgb_07913	-	709025		SigA	708991	asRNA	cg0791	pyc	I
cgb_07935	+	713000		SigA	713034	asRNA	cg0794		R
cgb_08015	+	720456		SigA	720516	asRNA	cg0802	accBC	I
cgb_08026	+	722206		SigA	722240	asRNA	cg0803	thtR	P
cgb_08065	-	723416		SigA	723367	asRNA	cg0806
cgb_08085	-	726650		SigA	726616	asRNA	cg0808	wbpC	I
cgb_08145	-	732526		SigA	732492	asRNA	cg0814	birA	H
cgb_08225	-	738134		SigA	738100	asRNA	cg0822		S
cgb_08235	+	740921		SigA	740955	asRNA	cg0824	tnp5aISCg5a	L
cgb_08245	+	742030		SigA	742064	asRNA	cg0825		Q
cgb_08255	-	742787		SigA	742753	as5´UTR	cg0826
cgb_08265	-	743121		SigA	743087	asRNA	cg0826
cgb_08356	+	751700		SigA	751748	asRNA	cg0838		L
cgb_08395	+	759321		SigA	759370	asRNA	cg0840		S
cgb_08402	+	759945		SigA	760029	asRNA	cg0841		S
cgb_08404	+	760370		SigA	760406	asRNA	cg0841		S
cgb_08406	+	760884		SigA	760918	asRNA	cg0841		S
cgb_08408	+	761799		SigA	761839	asRNA	cg0841		S
cgb_08435	+	771578		SigA	771613	asRNA	cg0844		V
cgb_08445	+	778428		SigA	778490	asRNA	cg0845		L
cgb_08455	+	780164		SigA	780198	asRNA	cg0847		K
cgb_08493	-	782371		SigA	782337	asRNA	cg0849	rmlA2	M
cgb_08515	+	783970		SigA	784004	asRNA	cg0852		S
cgb_08565	+	789321		SigA	789666	asRNA	cg0858		S
cgb_08803	+	809679		SigA	809719	asRNA	cg0881	rhlE	L
cgb_08806	+	810461		SigA	810495	asRNA	cg0881	rhlE	L
cgb_08965	-	829238	14	SigA;SigH	829190	asRNA	cg0896		S
cgb_09005	-	834952		SigA	834881	as5´UTR	cg0901
cgb_09055	-	839717		SigA	839682	asRNA	cg0905
cgb_09085	-	841405		SigA	841335	asRNA	cg0908
cgb_09193	-	849205		SigA	849136	asRNA	cg0919	tnp18aISCg18a	L
cgb_09285	-	856682		SigA	856648	asRNA	cg0928		P
cgb_09503	-	880803		SigA	880769	asRNA	cg0950	fkpA	O
cgb_09506	+	881311		SigA	881345	asRNA	cg0951	accDA	I
cgb_09545	-	886007		SigA	885958	asRNA	cg0954		S
cgb_09575	-	895329		SigA	895295	asRNA	cg0957	fas-IB	I
cgb_09585	-	896234	82; 98	SigA	896085	asRNA	cg0958		S
cgb_09765	+	916745		SigA	916780	asRNA	cg0977
cgb_09795	+	918993		SigA	919031	asRNA	cg0980		O
cgb_09835	-	920853		SigA	920804	asRNA	cg0983		F
cgb_10005	+	934211		SigA	934249	asRNA	cg1001	mscL	M
cgb_10015	+	934476		SigA	934538	as5´UTR/as3´UTR	cg1001/cg1002
cgb_10233	-	955811	95	SigA	955678	asRNA	cg1023	tnp6bISCg6a	L
cgb_10313	-	961920	95	SigA	961783	asRNA	cg1031	tnp6dISCg6c	L
cgb_10355	-	964285		SigA	964202	asRNA	cg1035		L
cgb_10445	-	971728		SigA	971694	asRNA	cg1044		R
cgb_10495	-	974650		SigA	974616	asRNA	cg1049		I
cgb_10533	+	979863		SigA	979898	asRNA	cg1054	mmpL2	S
cgb_10536	+	982067		SigA	982101	asRNA	cg1054	mmpL2	S
cgb_10545	+	982227		SigA	982288	as5´UTR	cg1054
cgb_10565	-	983172		SigA	983138	asRNA	cg1056		S
cgb_10595	+	987212		SigA	987246	asRNA	cg1060	prfC	J
cgb_10745	+	999712		SigA	999746	asRNA	cg1075	prsA	F
cgb_10945	+	1017398		SigA	1017501	as5´UTR	cg1094
cgb_10963	-	1018107		SigA	1018073	asRNA	cg1096
cgb_10967	+	1018909		SigA	1018943	asRNA	cg1097
cgb_11005	+	1027288		SigA	1027325	asRNA	cg1101		V
cgb_11215	-	1044212		SigA	1044169	asRNA	cg1121		S
cgb_11286	-	1047903		SigA	1047869	asRNA	cgb_11283/cg4017
cgb_11335	-	1052267		SigA	1052233	asRNA	cg1133	glyA	E
cgb_11395	+	1059014		SigA	1059048	asRNA	cg1140		E
cgb_11445	+	1064148	89	SigA	1064281	asRNA	cg1145	fum	C
cgb_11583	+	1075523		SigA	1075557	asRNA	cg1159		R
cgb_11586	+	1075789		SigA	1075823	asRNA	cg1159		R
cgb_11605	+	1077320		SigA	1077356	asRNA	cg1162	xseB	L
cgb_11703	+	1085704		SigA	1085738	as5´UTR	cg1170
cgb_11706	-	1085828		SigA	1085794	as5´UTR	cg1171
cgb_11765	+	1090158		SigA	1090211	asRNA	cg1178	tnp9aISCg9a	L
cgb_11815	-	1095900		SigA	1095866	asRNA	cg1181
cgb_11845	+	1097485		SigA	1097519	asRNA	cg1185	tnp10bISCg10a	L
cgb_11955	-	1103491		SigA	1103457	as5´UTR	cg1197
cgb_12123	-	1115334		SigA	1115300	asRNA	cg1212		G
cgb_12126	-	1115950		SigA	1115848	as5´UTR	cg1213
cgb_12135	-	1116426		SigA	1116361	asRNA	cg1213	tnp1aISCg1a	L
cgb_12165	+	1120812		SigA	1120866	asRNA	cg1218		F
cgb_12205	+	1122968		SigA	1123002	asRNA	cg1221		S
cgb_12365	+	1137149		SigA	1137183	asRNA	cg1237
cgb_12375	+	1138555		SigA	1138589	asRNA	cg1238		S
cgb_12663	-	1162176		SigA	1162058	asRNA	cg1266	rrmA	Q
cgb_12666	+	1162273		SigA	1162307	asRNA	cg1267		G
cgb_12695	-	1166435		SigA	1166401	as3´UTR	cg1269			yes
cgb_12705	+	1167100		SigA	1167134	as5´UTR	cg1270
cgb_12785	-	1173117		SigA	1173046	asRNA	cg1278
cgb_12795	+	1176933		SigA	1176967	asRNA	cg1280	odhA	C
cgb_12805	+	1180144		SigA	1180178	asRNA	cg1281		V
cgb_12875	+	1187184		SigA;SigH	1187219	as5´UTR	cg1287
cgb_12895	-	1189843		SigA	1189757	asRNA	cg1289		P
cgb_13015	+	1207058		SigA	1207092	asRNA	cg1302		L
cgb_13075	+	1214297		SigA	1214331	asRNA	cg1308		K
cgb_13135	+	1219451		SigA	1219485	as5´UTR/as3´UTR	cg1313/cg1314
cgb_13345	-	1242539		SigA	1242505	asRNA	cg1334	lysA	E
cgb_13405	+	1247077		SigA	1247121	as5´UTR	cg1340
cgb_13425	+	1249540		SigA	1249574	asRNA	cg1343	narH	C
cgb_13465	+	1257266		SigA	1257302	asRNA	cg1347
cgb_13493	+	1260774		SigA	1260810	as5´UTR	cg1349
cgb_13665	-	1277465	28	SigA	1277398	asRNA	cg1366	atpA	C
cgb_13673	-	1278265		SigA	1278232	asRNA	cg1367	atpG	C
cgb_13676	-	1278760		SigA	1278726	asRNA	cg1367	atpG	C
cgb_13715	-	1282296		SigA	1282262	asRNA	cg1371		L
cgb_13915	+	1301630		SigA	1301664	asRNA	cg1392
cgb_13945	+	1304543		SigA	1304677	asRNA	cg1395		S
cgb_14015	+	1312051		SigA	1312085	asRNA	cg1402		S
cgb_14195	-	1326202	19	SigA	1326149	as5´UTR	cg1420
cgb_14355	-	1339707		SigH	1339673	asRNA	cg1435	ilvB	E
cgb_14415	+	1345212		SigA	1345246	as5´UTR	cg1441
cgb_14535	-	1355812		SigA	1355737	asRNA	cg1453	leuB	C
cgb_14595	+	1362427		SigA	1362461	asRNA	cg1462	entC	Q
cgb_14635	-	1363147		SigA	1363113	asRNA	cg1463	gltS	J
cgb_14785	+	1376476		SigA	1376510	asRNA	cg1479	glgP1	G
cgb_14815	+	1378247		SigA	1378281	asRNA	cg1482		P
cgb_14835	+	1380366	9	SigA	1380409	asRNA	cg1484
cgb_15085	-	1402783		SigA	1402729	asRNA	cg1508
cgb_15123	-	1405726		SigA	1405678	as3´UTR	cg1512
cgb_15133	+	1407148		SigA	1407329	asRNA	cg1514		S
cgb_15135	+	1407269	14	SigA	1407329	asRNA	cg1514		S
cgb_15137	+	1407478	26	SigA	1407601	asRNA	cg1514		S
cgb_15155	+	1408889		SigA	1408940	asRNA	cg1516
cgb_15196	+	1411496		SigA	1411530	as3´UTR	cg1520
cgb_15305	+	1422416		SigA	1422523	as5´UTR	cg1530
cgb_15313	-	1423382		SigA	1423322	asRNA	cg1531	rpsA	J
cgb_15375	-	1425773		SigH	1425739	asRNA	cg1537	ptsG	G
cgb_15425	+	1430060		SigA	1430094	asRNA	cg1543	iunH3	F
cgb_15623	+	1448930		SigA	1448967	as5´UTR	cg1562
cgb_15655	-	1450292		SigA	1450258	asRNA	cg1565	rplT	J
cgb_15715	-	1456799		SigA	1456762	asRNA	cg1571	ugpC	G
cgb_15735	-	1457857		SigA	1457823	asRNA	cg1573	tsnR	J
cgb_15775	-	1463277		SigA	1463243	asRNA	cg1577		R
cgb_15805	-	1465749		SigA	1465715	asRNA	cg1580	argC	E
cgb_15865	-	1471999		SigA	1471965	asRNA	cg1586	argG	E
cgb_15895	-	1475291		SigA	1475237	asRNA	cg1589		S
cgb_15905	-	1477021		SigA	1476987	asRNA	cg1590		R
cgb_15975	-	1486553		SigA	1486516	asRNA	cg1597		S
cgb_16165	-	1505815		SigA	1505781	asRNA	cg1616	cmk	F
cgb_16235	-	1513802		SigA	1513768	asRNA	cg1623		P
cgb_16455	-	1534106		SigA	1534072	asRNA	cg1645		Q
cgb_16525	+	1540492		SigA	1540528	asRNA	cg1653	pgp1	R
cgb_16575	-	1546610		SigA	1546576	asRNA	cg1657	ufaA	M
cgb_16705	+	1557705	77	SigA	1557824	as5´UTR	cg1670
cgb_16725	+	1559973		SigA	1560008	asRNA	cg1673	ppmN	M
cgb_16823	+	1568658		SigA	1568692	asRNA	cg1683		L
cgb_16826	+	1570600		SigA	1570634	asRNA	cg1683		L
cgb_16835	+	1572273		SigA	1572311	asRNA	cg1684	tatC	U
cgb_16855	+	1573921		SigA	1573956	asRNA	cg1686		K
cgb_17025	-	1593400		SigA	1593365	as3´UTR	cg1702
cgb_17075	-	1596607		SigA	1596573	asRNA	cg1707		T
cgb_17085	+	1598124		SigA	1598158	asRNA	cg1709	mshC	J
cgb_17115	-	1600845		SigA	1600811	asRNA	cg1711		C
cgb_17185	+	1608867		SigA	1608901	asRNA	cg1719	tetB	V
cgb_17305	+	1621149	15; 67	SigA	1621261	asRNA	cg1731		U
cgb_17385	-	1631347		SigA	1631313	as5´UTR/as3´UTR	cg1739/cg1738	acnR
cgb_17395	-	1631989		SigA	1631918	asRNA	cg1739		F
cgb_17462	-	1638774		SigA	1638740	asRNA	cg1746		S
cgb_17464	-	1639452		SigA	1639417	asRNA	cg1746		S
cgb_17468	-	1640829		SigA	1640744	as5´UTR	cg1748
cgb_17645	+	1654450		SigA	1654548	asRNA	cg1765	sufR	K
cgb_17785	-	1670651		SigA	1670617	asRNA	cg1778	zwf	G
cgb_17865	+	1678951		SigA	1678985	asRNA	cg1787	ppc	C
cgb_17923	+	1686651		SigA	1686691	asRNA	cg1793		S
cgb_17926	+	1687002		SigA	1687037	asRNA	cg1793		S
cgb_18195	-	1713715		SigA	1713678	asRNA	cg1819		R
cgb_18353	+	1727804		SigA	1727838	asRNA	cg1836		R
cgb_18356	+	1728011		SigA	1728045	asRNA	cg1836		R
cgb_18365	+	1728535		SigA	1728569	asRNA	cg1837		L
cgb_18373	+	1728851		SigA	1728907	asRNA	cg1838	alaS	J
cgb_18375	+	1731281	94	SigA	1731544	asRNA	cg1838	alaS	J
cgb_18377	+	1731396		SigA	1731544	asRNA	cg1838	alaS	J
cgb_18593	-	1753346		SigA	1753296	asRNA	cg1859
cgb_18596	-	1753474		SigA;SigH	1753397	asRNA	cg1859
cgb_18795	+	1773127		SigA	1773161	asRNA	cg1880	thrS	J
cgb_18965	+	1789602		SigA	1789638	asRNA	cg1897		S
cgb_19053	-	1795242		SigA	1795179	asRNA	cg1905
cgb_19056	-	1795993		SigA	1795934	asRNA	cg1905
cgb_19063	-	1796550		SigA	1796437	asRNA	cg1906
cgb_19066	-	1796793		SigA	1796779	asRNA	cg1906
cgb_19085	-	1798135		SigA	1798079	asRNA	cg1908
cgb_19095	-	1798931		SigA	1798897	asRNA	cg1909
cgb_19103	+	1799516		SigA	1799565	asRNA	cg1911		S
cgb_19106	+	1799815		SigA	1799897	asRNA	cg1911		S
cgb_19135	-	1801564		SigA	1801486	asRNA	cg1913
cgb_19245	-	1808414		SigA	1808378	as3´UTR	cg1924
cgb_19303	-	1812375		SigA	1812331	asRNA	cg1930		O
cgb_19306	-	1812973		SigA	1812939	asRNA	cg1930		O
cgb_19413	-	1819543		SigA	1819509	asRNA	cg1941
cgb_19416	-	1819697		SigA	1819663	as3´UTR	cg1941
cgb_19465	-	1824315		SigA	1824227	asRNA	cg1946
cgb_19565	-	1834604		SigA	1834570	asRNA	cg1956	recJ	L
cgb_19595	-	1839653		SigA	1839619	asRNA	cg1959	priP	R
cgb_19605	-	1841194		SigA	1841155	asRNA	cg1960
cgb_19625	-	1844658		SigA	1844533	asRNA	cg1962
cgb_19685	-	1849550		SigA	1849516	asRNA	cg1968
cgb_19725	-	1851933		SigA	1851896	as3´UTR	cg1972			yes
cgb_19805	-	1857708		SigA	1857674	asRNA	cg1980
cgb_19823	-	1860318		SigA	1860284	asRNA	cg1982		L
cgb_19826	-	1861608		SigA	1861574	asRNA	cg1982		L
cgb_19853	-	1863250		SigA	1863215	asRNA	cg1985		L
cgb_19856	-	1866509		SigA	1866475	asRNA	cg1985		L
cgb_19983	-	1883721		SigA	1883659	asRNA	cg1998	cglIIR	S
cgb_19985	+	1885184	30	SigA	1885371	asRNA	cg1999
cgb_19987	+	1885335		SigA	1885371	asRNA	cg1999
cgb_20045	+	1892380		SigA	1892416	asRNA	cg2005
cgb_20083	+	1899494		SigA	1899528	asRNA	cg2009
cgb_20086	+	1899691		SigA	1899725	asRNA	cg2009
cgb_20165	+	1909208		SigA	1909242	asRNA	cg2017
cgb_20195	+	1911510		SigA	1911544	asRNA	cg2020
cgb_20253	-	1918047		SigA	1918013	asRNA	cg2025
cgb_20256	-	1918237		SigA	1918201	as3´UTR	cg2025
cgb_20265	+	1918762		SigA	1918819	as3´UTR	cg2027
cgb_20275	+	1919584		SigA	1919626	asRNA	cg2028
cgb_20315	+	1926017		SigA	1926051	asRNA	cg2032		S
cgb_20335	+	1929244		SigA	1929278	asRNA	cg2034
cgb_20363	-	1930303		SigA	1930268	asRNA	cg2036
cgb_20366	+	1931701	36	SigA	1931862	asRNA	cg2037		S
cgb_20395	+	1933555		SigA	1933644	asRNA	cg2040		K
cgb_20412	+	1934429		SigA	1934463	as5´UTR	cg2041
cgb_20419	+	1935804	84	SigA	1935922	asRNA	cg2042
cgb_20425	+	1936917	28	SigA	1937035	asRNA	cg2043		U
cgb_20427	+	1937052		SigA	1937137	asRNA	cg2043		U
cgb_20445	-	1937973		SigA	1937870	asRNA	cg2044
cgb_20516	+	1943738	33	SigA	1943932	asRNA	cg2052
cgb_20535	-	1944068		SigA	1944034	asRNA	cg2053
cgb_20585	+	1947502		SigA	1947572	asRNA	cg2059
cgb_20603	+	1949190		SigA	1949225	asRNA	cg2061	psp3	M
cgb_20606	+	1949413		SigA	1949447	asRNA	cg2061	psp3	M
cgb_20625	+	1953923		SigA	1953957	asRNA	cg2063
cgb_20646	+	1959628		SigA	1959662	asRNA	cg2065
cgb_20685	+	1962609		SigA	1962658	asRNA	cg2069
cgb_20733	-	1966480		SigA	1966446	asRNA	cg2073		G
cgb_20925	-	1983274		SigA	1983240	asRNA	cg2092	sigA	K
cgb_20945	+	1985285		SigA	1985541	asRNA	cg2095		S
cgb_20965	+	1987671		SigA	1987705	asRNA	cg2097		L
cgb_21045	+	1994989		SigA	1995052	asRNA	cg2105		S
cgb_21115	+	2005925		SigA	2005979	asRNA	cg2112		K
cgb_21155	-	2008203		SigA	2008170	asRNA	cg2115	sugR	K
cgb_21255	+	2019179		SigA	2019213	asRNA	cg2126		R
cgb_21275	-	2020939		SigA	2020905	asRNA	cg2127
cgb_21395	-	2032558		SigA	2032523	asRNA	cg2139	gluD	E
cgb_21513	+	2039506		SigA	2039540	as5´UTR	cg2151
cgb_21676	+	2056775		SigA	2056809	asRNA	cg2168	iunH2	F
cgb_21943	-	2087394		SigA	2087360	asRNA	cg2194	mtr	C
cgb_21947	-	2088564		SigA	2088489	as5´UTR	cg2195
cgb_22045	-	2096244		SigA	2096210	asRNA	cg2204		V
cgb_22115	+	2103126		SigA	2103161	asRNA	cg2212		S
cgb_22153	-	2105774	22	SigH	2105683	asRNA	cg2215		S
cgb_22156	-	2106035	64	SigA	2105937	asRNA	cg2215		S
cgb_22347	+	2119636		SigA	2119670	as3´UTR	cg2235
cgb_22435	+	2129857		SigA	2129891	asRNA	cg2244	pcaB2	F
cgb_22545	+	2136712		SigA	2136746	asRNA	cg2255		V
cgb_22615	+	2145477		SigA	2145512	asRNA	cg2262	ftsY	U
cgb_22905	+	2176097		SigA	2176130	asRNA	cg2291	pyk	G
cgb_22945	+	2180166		SigA	2180237	asRNA	cg2296	hisI	E
cgb_23045	+	2188865		SigA	2188937	asRNA	cg2305	hisD	E
cgb_23065	-	2190301		SigA;SigH	2190203	asRNA	cg2306
cgb_23265	+	2209492	10; 19	SigA	2209546	as3´UTR	cg2328
cgb_23267	+	2209997		SigA	2210031	asRNA	cg2328		S
cgb_23393	-	2222233		SigA	2222199	asRNA	cg2339		S
cgb_23397	-	2223155		SigA	2223121	as5´UTR	cg2340
cgb_23413	-	2224545		SigA	2224459	asRNA	cg2341		P
cgb_23416	+	2225270		SigA	2225366	asRNA	cg2342		Q
cgb_23423	+	2226957		SigA	2226991	asRNA	cg2343		E
cgb_23426	+	2227091		SigA	2227186	asRNA	cg2343		E
cgb_23713	+	2258535		SigA	2258569	asRNA	cg2372	mraY	M
cgb_23716	+	2259504		SigA	2259538	asRNA	cg2372	mraY	M
cgb_23735	+	2262641		SigA	2262675	asRNA	cg2374	murE	M
cgb_23845	-	2271508		SigA	2271441	asRNA	cg2384	idsA	I
cgb_23895	-	2277919		SigA	2277885	as5´UTR/as3´UTR	cg2390/cg2389
cgb_23935	-	2281573		SigA	2281531	asRNA	cg2393		S
cgb_23955	+	2285907		SigA	2286073	asRNA	cg2397
cgb_24045	+	2296306		SigA	2296341	asRNA	cg2405	qcrA1	C
cgb_24115	-	2302853		SigH	2302803	as5´UTR	cg2412
cgb_24283	+	2320236		SigA	2320278	as5´UTR	cg2428
cgb_24505	-	2337333		SigA	2337299	asRNA	cg2450		S
cgb_24565	+	2345141		SigA	2345175	asRNA	cg2457		S
cgb_24663	+	2354471		SigA	2354505	as3´UTR	cg2467
cgb_24666	+	2354599		SigA	2354633	asRNA	cg2467		R
cgb_24715	+	2358766		SigA	2358801	asRNA	cg2472		R
cgb_24745	-	2359801		SigA	2359767	asRNA	cg2474		G
cgb_24815	-	2365067	49	SigA	2364980	asRNA	cg2481	nagD
cgb_24825	-	2365582		SigA	2365548	asRNA	cg2482		S
cgb_24963	-	2378862		SigA	2378828	asRNA	cg2496		S
cgb_25145	+	2395451		SigA	2395485	asRNA	cg2515	phoH2	O
cgb_25205	+	2400693		SigA	2400727	asRNA	cg2521		I
cgb_25235	-	2403607		SigA	2403574	asRNA	cg2523	fadD15	G
cgb_25265	+	2407481		SigA	2407550	asRNA	cg2527	dcp	E
cgb_25385	+	2420529		SigA	2420564	asRNA	cg2539	ectP	M
cgb_25425	+	2425083		SigA	2425151	asRNA	cg2543	glcD	C
cgb_25633	-	2445591		SigA	2445557	asRNA	cg2563	lcoP	M
cgb_25655	-	2449258		SigA	2449201	as5´UTR	cg2566
cgb_25665	-	2450622		SigA	2450588	asRNA	cg2566		S
cgb_25735	-	2457168		SigA	2457134	asRNA	cg2573	rpsT	J
cgb_25815	+	2463688		SigA	2463724	asRNA	cg2582		S
cgb_25875	+	2469442		SigA	2469476	asRNA	cg2588	proB	E
cgb_25905	-	2473313		SigA	2473269	asRNA	cg2590		F
cgb_25975	-	2479721		SigA	2479632	as5´UTR	cg2598
cgb_25995	+	2482035		SigA	2482100	asRNA	cg2600	tnp1dISCg1d	L
cgb_26005	+	2482511		SigA	2482586	as5´UTR	cg2600
cgb_26025	-	2483269		SigA	2483143	asRNA	cg2602		S
cgb_26115	+	2493353		SigA	2493426	asRNA	cg2612		S
cgb_26175	-	2498106		SigA	2498070	asRNA	cg2617	vanB	C
cgb_26275	-	2509563		SigA	2509529	asRNA	cg2627
cgb_26425	-	2524405		SigA	2524371	asRNA	cg2642	benK	G
cgb_26515	+	2533208	60	SigA	2533350	asRNA	cg2652
cgb_26595	+	2536959		SigA	2537006	as5´UTR	cg2659
cgb_26623	-	2538554	89	SigA	2538411	asRNA	cg2662	pepN	E
cgb_26626	-	2540501		SigA	2540467	asRNA	cg2662	pepN	E
cgb_26805	-	2556930		SigA	2556896	asRNA	cg2680		E
cgb_26865	-	2561495		SigA	2561461	asRNA	cg2686		K
cgb_27035	+	2577830	57	SigA	2578029	asRNA	cg2704		G
cgb_27105	-	2583952		SigA	2583896	asRNA	cg2710
cgb_27115	-	2584663		SigA	2584629	asRNA	cg2711
cgb_27123	+	2585374		SigA	2585408	as5´UTR	cg2712
cgb_27245	+	2596561		SigA	2596626	asRNA	cg2725	tnp1bISCg1b	L
cgb_27275	+	2599377	41; 73	SigA	2599761	asRNA	cg2728	glsK	E
cgb_27315	-	2602293		SigA	2602258	as5´UTR	cg2732			yes
cgb_27345	-	2604331		SigA	2604300	asRNA	cg2734	pncA	Q
cgb_27416	+	2616264		SigA	2616300	asRNA	cg2743	fas-IA	I
cgb_27765	+	2639835		SigA	2639880	asRNA	cg2777		S
cgb_27806	+	2645470		SigA	2645516	asRNA	cg2781	nrdF	F	yes
cgb_27825	-	2647097		SigA	2647063	as5´UTR	cg2783
cgb_27965	-	2657777		SigA	2657743	asRNA	cg2796		R
cgb_28035	-	2663360		SigA	2663284	as5´UTR	cg2804
cgb_28055	-	2666170		SigA	2666136	asRNA	cg2805	psp4	S
cgb_28245	+	2689739		SigA	2690023	asRNA	cg2828
cgb_28305	-	2691923		SigA	2691867	asRNA	cg2830	pduO	S
cgb_28395	+	2701136		SigA	2701170	asRNA	cg2840	actA	C
cgb_28423	+	2705629		SigA	2705663	asRNA	cg2843	pstB	P
cgb_28426	+	2705756		SigA	2705792	asRNA	cg2843	pstB	P
cgb_28435	+	2705944		SigA	2705978	asRNA	cg2844	pstA	P
cgb_28465	+	2709688		SigA	2709832	asRNA	cg2847	mshD	R
cgb_28485	-	2711003		SigA	2710969	asRNA	cg2848		S
cgb_28505	+	2714167		SigA	2714201	asRNA	cg2851		E
cgb_28525	-	2714398		SigA	2714368	asRNA	cg2852		R
cgb_28535	-	2715834		SigA	2715787	asRNA	cg2853		S
cgb_28735	+	2735894		SigA	2735929	asRNA	cg2874	purC	F
cgb_28785	+	2740787		SigA	2740821	as5´UTR	cg2878
cgb_28875	+	2747950		SigA	2748003	asRNA	cg2888	cgtR3	T
cgb_28955	+	2757196		SigA	2757230	asRNA	cg2896
cgb_29035	-	2763371		SigA	2763337	as5´UTR	cg2904
cgb_29065	-	2765929		SigA	2765895	asRNA	cg2906
cgb_29145	-	2773568		SigA	2773534	asRNA	cg2914	tnp5bISCg5b	L
cgb_29155	+	2774963		SigA	2774997	asRNA	cg2916	ksdD	C
cgb_29295	+	2788608		SigA	2788643	as5´UTR	cg2929
cgb_29515	-	2808319		SigA	2808240	asRNA	cg2951		L
cgb_29537	+	2811668		SigA	2811702	asRNA	cg2954	cynT	P
cgb_29563	-	2813690		SigA	2813604	asRNA	cg2956		S
cgb_29565	-	2813814		SigA	2813604	asRNA	cg2956		S
cgb_29567	-	2813977		SigA	2813942	asRNA	cg2956		S
cgb_29595	-	2815601		SigA	2815561	asRNA	cg2959
cgb_29603	-	2815932		SigA	2815898	asRNA	cg2960
cgb_29665	-	2824559		SigA	2824523	asRNA	cg2966		C
cgb_29685	-	2825613		SigA	2825578	asRNA	cg2968
cgb_29693	-	2827174		SigA	2827140	asRNA	cg2969
cgb_29695	-	2827759		SigA	2827725	asRNA	cg2969
cgb_29697	-	2828891		SigA	2828857	asRNA	cg2969
cgb_30085	+	2861596		SigA	2861631	asRNA	cg3009
cgb_30113	+	2863877		SigA	2863935	as5´UTR	cg3011
cgb_30145	+	2866534		SigA	2866603	asRNA	cg3015		S
cgb_30155	+	2870318		SigA	2870352	asRNA	cg3016		S
cgb_30165	+	2871670		SigA	2871704	asRNA	cg3017		S
cgb_30173	+	2875264		SigA	2875298	asRNA	cg3018		S
cgb_30176	+	2875497		SigA	2875531	asRNA	cg3018		S
cgb_30295	+	2890514		SigA	2890548	asRNA	cg3030
cgb_30303	+	2891352		SigA	2891386	asRNA	cg3031		S	yes
cgb_30306	+	2891512		SigA	2891574	asRNA	cg3031		S
cgb_30345	-	2893062		SigA	2893019	asRNA	cg3034	def1	J
cgb_30395	-	2899540		SigA	2899426	asRNA	cg3039		P
cgb_30495	-	2912633	71	SigA	2912488	asRNA	cg3049	fpr1	C
cgb_30547	+	2919050	12	SigA	2919113	asRNA	cg3057
cgb_30593	+	2921521	12	SigA	2921618	asRNA	cg3060	cgtS6
cgb_30596	+	2921941		SigA	2921975	asRNA	cg3060	cgtS6
cgb_30605	+	2923064		SigA	2923098	asRNA	cg3061	cgtR6
cgb_30915	-	2949682		SigA	2949630	as3´UTR	cg3091
cgb_30983	+	2957065		SigA;SigH	2957111	as5´UTR	cg3098			yes
cgb_30986	+	2957320	48	SigA	2957405	asRNA	cg3099	grpE	O
cgb_31015	-	2960738		SigA	2960630	asRNA	cg3101		S
cgb_31065	+	2969249		SigA	2969283	asRNA	cg3107	adhA	C
cgb_31175	+	2977242		SigA	2977276	asRNA	cg3118	cysI	C
cgb_31195	-	2979985		SigA	2979952	asRNA	cg3119	fpr2	C
cgb_31203	-	2981051		SigA;SigH	2981004	asRNA	cg3120		S
cgb_31206	-	2981160		SigA	2981124	asRNA	cg3120		S
cgb_31265	+	2986109		SigA	2986143	asRNA	cg3127		R
cgb_31305	+	2989577		SigA	2989611	asRNA	cg3131		E
cgb_31385	-	2998155		SigA	2998123	asRNA	cg3138		O
cgb_31405	-	2999273		SigA	2999236	asRNA	cg3140	tagA1	L
cgb_31565	+	3013916		SigA	3013952	asRNA	cg3157		V
cgb_31615	-	3018083		SigA	3018045	asRNA	cg3161		S
cgb_31645	-	3020944		SigA	3020910	asRNA	cg3164
cgb_31775	+	3039050		SigA	3039084	asRNA	cg3178	pks	Q
cgb_31813	+	3045292		SigA	3045349	asRNA	cg3182	cop1	M
cgb_31816	+	3045673		SigA	3045707	asRNA	cg3182	cop1	M
cgb_31975	-	3062937		SigA	3062902	asRNA	cg3197	psp5	M
cgb_32025	-	3069195		SigA	3069161	asRNA	cg3202		K
cgb_32085	-	3073731		SigA	3073697	asRNA	cg3208		J
cgb_32165	-	3081541		SigA	3081507	asRNA	cg3216	gntP	G
cgb_32545	+	3116517		SigA	3116551	asRNA	cg3255	uspA3	T
cgb_32583	-	3118288		SigA	3118177	asRNA	cg3258	rluC2	J
cgb_32615	-	3125670		SigA	3125636	as5´UTR	cg3263
cgb_32635	-	3126520		SigA	3126486	asRNA	cg3263		S
cgb_32647	+	3129328		SigA	3129362	asRNA	cg3266	tnp5cISCg5c	L
cgb_32665	+	3130007		SigA	3130041	asRNA	cg3267		R
cgb_32865	-	3142361		SigA	3142327	asRNA	cg3286		S
cgb_32895	-	3144728		SigA	3144694	asRNA	cg3289
cgb_32995	-	3151900	77 (SigH)	SigA	3151853	as5´UTR	cg3300
cgb_33015	-	3153289		SigA	3153151	asRNA	cg3301		G
cgb_33143	+	3163032		SigA	3163066	as5´UTR	cg3314
cgb_33146	-	3163142		SigA	3163092	as5´UTR	cg3315
cgb_33165	-	3164651		SigA	3164588	as5´UTR/as3´UTR	cg3317/cg3316
cgb_33245	+	3173569		SigA	3173606	asRNA	cg3325		S
cgb_33285	-	3176214		SigA	3176179	as5´UTR	cg3329
cgb_33395	-	3187129		SigA	3187095	asRNA	cg3339	merA	C
cgb_33425	+	3190923		SigH	3190957	asRNA	cg3343
cgb_33453	-	3192798		SigA	3192750	asRNA	cg3345
cgb_33456	+	3194344		SigA	3194378	asRNA	cg3346	leuS	J
cgb_33685	-	3218280		SigA	3218246	asRNA	cg3368		M
cgb_33715	-	3220577		SigA	3220543	asRNA	cg3371		R
cgb_33815	+	3228417		SigA	3228451	asRNA	cg3382		E
cgb_33973	+	3250783		SigA	3250817	asRNA	cg3398		V
cgb_33976	+	3252508		SigA	3252542	asRNA	cg3398		V
cgb_34155	-	3265815		SigA	3265781	as5´UTR	cg3417
cgb_34185	-	3268709	9	SigA	3268666	asRNA	cg3418		S
cgb_34205	-	3273648		SigA	3273614	as5´UTR	cg3422
cgb_34285	+	3280163		SigA	3280198	asRNA	cg3429		U
