# Supplementary material for: Comprehensive discovery and characterization of small RNAs in Corynebacterium glutamicum ATCC 13032
Source: BMC Genomics. 2013 Oct 19;14(1):714. doi: 10.1186/1471-2164-14-714 (PMC4046766; doi:10.1186/1471-2164-14-714)
Supplement: Supplementary file 4 — Additional file 4: List of trans -encoded sRNAs. (XLS 71 KB) [file 12864_2013_5463_MOESM4_ESM.xls]

## Sheet: Additional file 4
New locus tag	Strand	Sequencing Start	Alternative Starts [bp downstream]	Indicated Promoter	Sequencing Stop	Adjacent genes	Overlapping prediction with RNAz p-score	Rho-independent Terminator (60 bp around stop position)	Comment
cgb_00025	+	2161		SigA	2200	cg0002(-)/cg0004(+)	0.897289
cgb_00105	-	10053		SigA	9921	cg0010(-)/cg0012(-)	0.953963
cgb_00545	-	40044		SigA	40009	cg0054(+)/cg0055(-)
cgb_00643	-	49544		SigA	49493	cg0064(-)/cg0065(-)
cgb_00835	+	66577		SigA	66611	cg0083(-)/cg0085(+)
cgb_00925	+	74286		SigA	74320	cg0092(+)/cg0095(+)	0.99	yes
cgb_01206	-	97306		SigA	97278	cg0120(-)/cg0121(-)
cgb_01275	-	106581		SigA	106547	cg0127(-)/cg0128(-)
cgb_01295	+	111054		SigA	111088	cg0129(+)/cg0131(+)		yes
cgb_01363	+	116355	31 (SigH)	SigA	116475	cg0136(+)/cg0138(-)		yes
cgb_01365	-	116536		SigA	116502	cg0136(+)/cg0138(-)		yes
cgb_01385	+	118689		SigA	118723	cg0138(-)/cg0139(-)
cgb_01605	+	136642	56	SigA	136756	cg0160(-)/cg0161(+)
cgb_01955	-	167498	6	SigA	167420	cg0195(+)/cg0196(-)
cgb_02265	-	194552		SigA	194485	cg0226(+)/cg0228(-)		yes
cgb_02675	+	233808	19	SigA	233903	cg0267(-)/cg0269(+)		yes
cgb_02933	+	256434		SigA	256543	cg0293(-)/cg0294(+)	0.74085	yes	RF00169; 4.5S
cgb_03365	+	296879		SigA	296942	cg0336(-)/cg0337(+)
cgb_03505	-	307582		SigA	307548	cg0350(-)/cg0352(-)	0.949864
cgb_03605	+	314679	47	SigA	314787	cg0360(-)/cg0362(+)	0.99	yes	RF01066; 6C
cgb_03703	+	321838		SigA	322001	cg0370(-)/cg0371(+)
cgb_03706	-	321867		SigA	321834	cg0370(-)/cg0371(+)
cgb_03995	-	346945		SigA	346882	cg0399(-)/cg0400(-)	0.955003	yes
cgb_04105	-	359749		SigA	359715	cg0410(-)/cg0411(-)		yes
cgb_04133	-	363321	84	SigA	363203	cg0413(-)/cg0414(+)
cgb_04136	+	363698	17	SigA	363750	cg0413(-)/cg0414(+)
cgb_04245	+	376915		SigA	377099	cg0424(+)/cg0426(+)
cgb_04247	-	377112		SigA	377078	cg0424(+)/cg0426(+)
cgb_04325	+	380962		SigA	381073	cg0432(-)/cg0435(+)
cgb_04485	+	396665		SigA	396710	cg0448(+)/cg0450(-)		yes
cgb_05085	+	452359		SigA	452408	cg0508(-)/cg0510(+)	0.99
cgb_05453	-	482930		SigH	482896	cg0545(-)/cg0548(-)
cgb_05455	+	483276	93	SigA	483405	cg0545(-)/cg0548(-)
cgb_05457	-	483845		SigA	483751	cg0545(-)/cg0548(-)
cgb_05716	+	509744	19; 100	SigA	509990	cg0571(+)/cg0572(+)	0.99
cgb_05753	+	512581		SigA	512616	cg0575(+)/cg0576(+)
cgb_05756	+	512702	16	SigA	512814	cg0575(+)/cg0576(+)	0.99
cgb_05835	+	526113		SigA	526167	cg0583(+)/cg0587(+)
cgb_05837	+	526224	26	SigA	526301	cg0583(+)/cg0587(+)
cgb_06075	+	539554		SigA;sigH	539586	cg0607(-)/cg0608(+)	0.748574
cgb_06255	+	554308		SigA	554341	cg0625(-)/cg0627(-)
cgb_06465	+	569338	29	SigA	569416	cg0646(-)/cg0647(+)
cgb_06725	+	594799		SigA	594869	cg0672(+)/cg0673(+)
cgb_06825	+	602606		SigA	602647	cg0682(+)/cg0683(+)
cgb_07308	-	646370		SigA	646336	cg0730(+)/cg0732(-)
cgb_07525	-	665371		SigA	665334	cg0752(-)/cg0753(-)
cgb_07555	+	669437	27	SigA	669498	cg0755(-)/cg0756(+)
cgb_07916	+	710176		SigA	710210	cg0791(+)/cg0792(+)
cgb_08023	-	722007		SigA	721930	cg0802(-)/cg0803(-)
cgb_08033	+	723073		SigA	723107	cg0803(-)/cg0806(+)
cgb_08036	-	723098		SigA;sigH	723065	cg0803(-)/cg0806(+)
cgb_08115	-	729988		SigA	729888	cg0811(-)/cg0812(-)	0.776391
cgb_08353	-	749807		SigA	749747	cg0835(-)/cg0838(-)
cgb_08496	+	782757		SigA	782836	cg0849(+)/cg0850(+)	0.988373
cgb_08785	-	807467		SigA	807331	cg0878(-)/cg0879(+)	0.92072
cgb_09093	+	842654	8	SigA	842796	cg0909(-)/cg0910(-)	0.606809
cgb_09095	-	842812	28	SigA	842715	cg0909(-)/cg0910(-)	0.968108
cgb_09097	-	842983		SigA	842911	cg0909(-)/cg0910(-)	0.96	yes
cgb_09185	+	848500	82	SigA	848922	cg0918(+)/cg0919(+)	0.902598		RF00023; tmRNA
cgb_09196	-	849961		SigA	849923	cg0919(+)/cg0921(-)		yes
cgb_09363	+	869988	76 (SigH)	SigA	870153	cg0936(-)/cg0938(+)	0.53423
cgb_09366	-	870068		SigA	869975	cg0936(-)/cg0938(+)	0.836812
cgb_09483	+	878863	67	SigA	878996	cg0948(-)/cg0949(+)	0.989564
cgb_09486	+	879188		SigA	879261	cg0948(-)/cg0949(+)		yes
cgb_09513	-	882729		SigA	882695	cg0951(-)/cg0952(+)
cgb_09516	+	882905	60	SigA	883026	cg0951(-)/cg0952(+)	0.771231
cgb_09715	-	908017		SigA	907983	cg0971(-)/cg0972(-)
cgb_09915	-	926786	71	SigA	926657	cg0991(-)/cg0992(-)
cgb_09935	+	928836		SigA	928906	cg0993(-)/cg0994(+)
cgb_10213	+	955169		SigA	955232	cg1021(-)/cg1022(+)
cgb_10216	+	955280		SigA	955345	cg1021(-)/cg1022(+)
cgb_10236	+	956234		SigA	956268	cg1023(+)/cg1024(+)
cgb_10275	-	959068		SigA	959000	cg1027(-)/cg1028(-)
cgb_10283	+	961142		SigA	961176	cg1028(-)/cg1030(+)
cgb_10286	+	961389		SigA	961454	cg1028(-)/cg1030(+)
cgb_10316	+	962343		SigA	962377	cg1031(+)/cg1032(+)
cgb_10335	+	964045		SigA	964079	cg1033(+)/cg1035(+)
cgb_10715	-	996968	18	SigA	996885	cg1071(-)/cg1072(-)
cgb_10725	-	997771		SigA	997697	cg1072(-)/cg1073(+)	0.763957	yes
cgb_10905	+	1015357		SigA	1015392	cg1090(-)/cg1091(+)	0.516105
cgb_10925	-	1016371		SigA	1016337	cg1092(-)/cg1094(-)
cgb_10965	+	1018529		SigA	1018590	cg1096(+)/cg1097(-)
cgb_11155	+	1040108		SigA	1040166	cg1115(+)/cg1116(-)		yes
cgb_11253	+	1046412		SigA;sigH	1046444	cg1125(-)/cg1127(+)
cgb_11256	-	1046475		SigA	1046441	cg1125(-)/cg1127(+)
cgb_11315	+	1050527		SigA	1050597	cg1131(+)/cg1132(-)
cgb_11785	-	1091465	59	SigA	1091372	cg1178(-)/cg1179(+)
cgb_11995	-	1105152		SigA	1105009	cg1199(+)/cg1201(+)
cgb_12715	+	1167931		SigA	1167965	cg1271(+)/cg1272(+)
cgb_12905	-	1192330	27	SigA	1192108	cg1290(-)/cg1291(+)
cgb_13263	-	1233002		SigA	1232966	cg1326(-)/cg1327(+)
cgb_13266	+	1233022		SigA	1233056	cg1326(-)/cg1327(+)
cgb_13305	-	1237440	3	SigA	1237333	cg1330(+)/cg1332(-)	0.900602	yes
cgb_13496	-	1260853		SigA	1260765	cg1349(-)/cg1350(-)
cgb_13533	+	1266214		SigA	1266302	cg1353(-)/cg1354(+)
cgb_13536	+	1266350		SigA	1266402	cg1353(-)/cg1354(+)	0.801225
cgb_13855	+	1296744		SigA	1296778	cg1385(+)/cg1386(+)	0.543326
cgb_14495	+	1351975		SigA	1352041	cg1449(+)/cg1451(+)	0.989563
cgb_14515	+	1353938		SigA	1353975	cg1451(+)/cg1452(+)
cgb_14693	+	1367502		SigA	1367538	cg1469(-)/cg1471(+)
cgb_14715	+	1369123		SigA	1369158	cg1471(+)/cg1473(-)
cgb_14765	+	1373675		SigA	1373709	cg1476(-)/cg1478(+)
cgb_15095	+	1403606		SigA	1403640	cg1509(+)/cg1510(+)
cgb_15105	+	1404443		SigA	1404499	cg1510(+)/cg1511(+)
cgb_15126	+	1405922		SigA	1405992	cg1512(+)/cg1513(-)
cgb_15175	+	1410040		SigA	1410110	cg1517(-)/cg1518(-)
cgb_15193	-	1411483		SigA	1411449	cg1519(-)/cg1520(-)
cgb_15316	+	1424429		SigA	1424463	cg1531(+)/cg1537(+)
cgb_15626	+	1449053	9	SigA	1449238	cg1562(-)/cg1563(+)	0.830265	yes
cgb_15675	+	1452218		SigA	1452252	cg1567(+)/cg1568(+)
cgb_15755	+	1462502		SigA	1462543	cg1575(+)/cg1577(+)
cgb_16045	+	1494732		SigA	1494789	cg1604(+)/cg1606(+)
cgb_16095	+	1500095	11; 41	SigA	1500186	cg1609(-)/cg1610(+)	0.723771
cgb_16105	+	1501196		SigA	1501230	cg1610(+)/cg1611(+)	0.738514
cgb_16115	+	1502222	52 (SigH)	SigA	1502360	cg1611(+)/cg1612(-)	0.99
cgb_16245	-	1516413		SigA	1516364	cg1624(-)/cg1625(-)
cgb_16565	-	1546211	93	SigA	1546084	cg1656(-)/cg1657(+)
cgb_16895	-	1576737		sigH	1576696	cg1689(-)/cg1690(-)
cgb_17355	-	1626662		SigA	1626596	cg1735(-)/cg1736(-)	0.950143
cgb_17363	-	1627618	79	SigA	1627505	cg1736(-)/cg1737(+)
cgb_17366	+	1627630	9; 23	SigA	1627694	cg1736(-)/cg1737(+)
cgb_17435	+	1634896		SigA	1634930	cg1743(+)/cg1744(+)	0.657648
cgb_17455	+	1638345		SigA	1638397	cg1745(-)/cg1746(+)
cgb_17466	-	1640088		SigA	1640054	cg1746(+)/cg1748(+)
cgb_17735	+	1665705	21; 100	SigA	1665791	cg1773(-)/cg1774(+)	0.992467
cgb_17805	-	1672717		SigA	1672673	cg1780(+)/cg1781(-)	0.92081	yes
cgb_18405	-	1734383		SigA	1734304	cg1840(-)/cg1841(-)	0.99
cgb_18415	-	1736390		SigA	1736347	cg1841(-)/cg1842(+)	0.956856
cgb_18805	-	1774101		SigA	1774012	cg1880(-)/cg1881(-)
cgb_18845	-	1776682		SigA	1776648	cg1884(-)/cg1888(-)
cgb_18945	-	1784362	28; 42	SigA	1784294	cg1894(+)/cg1895(-)		yes
cgb_19023	-	1792889		SigA	1792855	cg1902(-)/cg1903(+)
cgb_19026	-	1793110		SigA;sigH	1793076	cg1902(-)/cg1903(+)
cgb_19385	-	1818383	37	SigA	1818299	cg1938(+)/cg1940(+)
cgb_19433	-	1820732		SigA	1820687	cg1943(+)/cg1944(-)
cgb_19436	+	1820756		SigA	1820851	cg1943(+)/cg1944(-)		yes
cgb_19513	-	1828936		SigA	1828895	cg1951(-)/cg1954(-)
cgb_19516	-	1829959		SigA	1829925	cg1951(-)/cg1954(-)
cgb_19663	-	1848341	10	SigA	1848297	cg1966(-)/cg1967(+)
cgb_19666	-	1848676		SigA	1848642	cg1966(-)/cg1967(+)
cgb_20235	-	1916048		SigA	1915977	cg2023(-)/cg2024(-)		yes
cgb_20385	-	1932844		SigA	1932810	cg2038(-)/cg2039(-)
cgb_20414	-	1934537		SigA	1934503	cg2041(-)/cg2042(-)
cgb_20416	+	1934858	12	SigA	1934900	cg2041(-)/cg2042(-)
cgb_20417	-	1934895	78	SigA	1934731	cg2041(-)/cg2042(-)
cgb_20423	-	1936191		SigA	1936157	cg2042(-)/cg2043(-)		yes
cgb_20433	-	1937601	17; 36; 54	SigA	1937486	cg2043(-)/cg2044(+)
cgb_20436	+	1937625		SigA	1937659	cg2043(-)/cg2044(+)
cgb_20513	+	1943035	16	SigA	1943301	cg2051(+)/cg2052(-)
cgb_20555	+	1945151		SigA	1945185	cg2055(+)/cg2056(+)		yes
cgb_20643	+	1957289		SigA	1957323	cg2064(-)/cg2065(-)
cgb_20665	-	1961197		SigA	1961140	cg2066(-)/cg2067(-)
cgb_20715	+	1965663		SigA	1965755	cg2071(-)/cg2072(-)		yes
cgb_20736	-	1966716		SigA	1966682	cg2073(+)/cg2074(+)		yes
cgb_20913	+	1981542		SigA	1981745	cg2091(+)/cg2092(+)	0.58984
cgb_20916	+	1981787		sigH	1981909	cg2091(+)/cg2092(+)
cgb_21023	-	1991963		SigA	1991928	cg2102(+)/cg2103(+)
cgb_21026	+	1992173		SigA	1992207	cg2102(+)/cg2103(+)	0.774242
cgb_21215	+	2016219		SigA	2016253	cg2121(+)/cg2124(-)
cgb_21415	-	2035375		SigA	2035302	cg2141(-)/cg2145(-)
cgb_21516	-	2039580	75	SigA	2039466	cg2151(-)/cg2152(-)	0.976074
cgb_21673	-	2055867	66	SigA	2055764	cg2167(-)/cg2168(-)	0.99
cgb_21925	-	2085582		SigA	2085548	cg2192(-)/cg2193(+)
cgb_21945	+	2088552	75	SigA	2088680	cg2194(+)/cg2195(+)
cgb_22185	-	2108839		SigA	2108800	cg2218(-)/cg2221(-)	0.984901
cgb_22215	-	2110108	39	SigA	2109924	cg2221(-)/cg2222(-)	0.99
cgb_22225	-	2111168		SigA	2111040	cg2222(-)/cg2223(+)	0.785415
cgb_22245	-	2112861		SigA	2112774	cg2224(-)/cg2226(-)		yes
cgb_22285	-	2116294	8	SigA	2116236	cg2228(-)/cg2229(-)	0.958815
cgb_22343	-	2119283		SigA	2119184	cg2234(+)/cg2235(-)
cgb_22345	+	2119296		SigA	2119332	cg2234(+)/cg2235(-)
cgb_22355	-	2120162		SigA	2120070	cg2235(-)/cg2236(+)	0.816096
cgb_22405	-	2124418		SigA	2124384	cg2240(+)/cg2241(-)	0.920168
cgb_22535	-	2135534		SigA	2135499	cg2253(-)/cg2254(+)
cgb_22805	+	2166780		SigA;sigH	2166814	cg2280(-)/cg2282(+)	0.693526
cgb_23005	-	2183587		SigA	2183509	cg2300(-)/cg2301(-)		yes
cgb_23263	+	2209324		SigA	2209358	cg2326(-)/cg2328(-)
cgb_23363	+	2216945		SigA	2216990	cg2336(+)/cg2337(-)		yes
cgb_23366	-	2217024	21	SigA	2216940	cg2336(+)/cg2337(-)
cgb_23395	+	2223063	76	SigA	2223189	cg2339(+)/cg2340(+)
cgb_23485	+	2232777	42; 51	SigA	2232870	cg2348(+)/cg2349(+)
cgb_23595	-	2246095		SigA	2245950	cg2359(-)/cg2360(-)	0.858558
cgb_23615	-	2247767		SigA	2247576	cg2361(-)/cg2362(-)	0.770826
cgb_23783	-	2267593	9; 53	SigA	2267546	cg2378(-)/cg2380(-)	0.934589
cgb_23786	+	2267833		SigA	2267867	cg2378(-)/cg2380(-)
cgb_23975	-	2287266		SigA	2287185	cg2397(-)/cg2398(-)		yes
cgb_24025	-	2292509		SigA	2292464	cg2402(-)/cg2403(-)
cgb_24095	-	2299855		SigA	2299821	cg2409(-)/cg2410(+)
cgb_24255	-	2317808		SigA	2317767	cg2425(+)/cg2426(-)
cgb_24286	+	2320392		SigA	2320440	cg2428(-)/cg2429(+)
cgb_24455	-	2331195		SigA	2331116	cg2445(-)/cg2446(-)	0.991391
cgb_24535	-	2343003		SigA	2342592	cg2453(-)/cg2455(-)	0.947732		RF00010; RNase P
cgb_24613	+	2349208		SigA	2349242	cg2461(-)/cg2462(+)
cgb_24616	+	2349392	29	SigA	2349466	cg2461(-)/cg2462(+)
cgb_24635	-	2350352		SigA	2350310	cg2463(+)/cg2464(-)
cgb_24645	+	2351534		SigA	2351568	cg2464(-)/cg2466(+)
cgb_24775	-	2362678		SigA	2362640	cg2477(-)/cg2478(-)	0.940437
cgb_24855	-	2368667		SigA	2368633	cg2485(+)/cg2487(+)		yes
cgb_24966	-	2380820		SigA	2380786	cg2496(+)/cg2497(-)		yes
cgb_25545	-	2435946	32	SigA	2435741	cg2554(+)/cg2556(+)
cgb_25595	-	2442001		SigA	2441953	cg2559(-)/cg2560(+)	0.766065
cgb_25636	+	2447380	27	SigA	2447441	cg2563(+)/cg2564(-)	0.940991	yes
cgb_25715	-	2456183	83	SigA	2454222	cg2571(-)/cg2572(+)
cgb_25725	+	2456992		SigA	2457142	cg2572(+)/cg2573(+)
cgb_25955	-	2476453		SigA	2476419	cg2595(-)/cg2597(-)	0.915541
cgb_26475	-	2530082		SigA	2530004	cg2647(-)/cg2648(+)	0.908141
cgb_27005	-	2574866		SigA	2574832	cg2700(+)/cg2701(-)	0.812936
cgb_27055	-	2579726		SigA	2579645	cg2705(-)/cg2707(-)
cgb_27126	-	2585443		SigA	2585409	cg2712(-)/cg2713(+)
cgb_27145	-	2587563		SigA	2587529	cg2714(+)/cg2715(-)
cgb_27195	-	2592567		SigA	2592522	cg2719(-)/cg2720(-)
cgb_27205	-	2593974		SigA	2593940	cg2720(-)/cg2722(+)
cgb_27413	+	2610160		SigA	2610262	cg2741(-)/cg2743(-)
cgb_27585	+	2628004		SigA	2628038	cg2758(-)/cg2759(+)
cgb_27803	-	2644600	56	SigA	2642734	cg2780(-)/cg2781(-)	0.78629
cgb_27895	-	2652870		SigA	2652821	cg2789(-)/cg2791(-)		yes
cgb_27975	-	2658985		SigA	2658899	cg2797(+)/cg2799(-)
cgb_28123	+	2680867		SigA	2681134	cg2812(-)/cg2822(+)
cgb_28125	-	2681036	96	SigA	2680685	cg2812(-)/cg2822(+)
cgb_28127	-	2681191	57	SigA	2680685	cg2812(-)/cg2822(+)	0.898454
cgb_28315	+	2693243	9; 15	SigA	2693292	cg2831(-)/cg2833(+)	0.988472
cgb_28405	-	2702774		SigA	2702616	cg2840(-)/cg2841(+)	0.843577
cgb_28565	-	2719376		SigA	2719342	cg2856(-)/cg2857(-)
cgb_28685	-	2730160		SigA	2730126	cg2868(+)/cg2869(-)	0.973697	yes
cgb_28805	-	2741428		SigA	2741394	cg2880(+)/cg2883(-)		yes
cgb_29045	-	2764054		SigA	2764020	cg2904(+)/cg2905(+)		yes
cgb_29533	-	2811039		SigA	2811005	cg2953(-)/cg2954(-)
cgb_29535	-	2811196		SigA	2811135	cg2953(-)/cg2954(-)		yes
cgb_29606	-	2816731		SigA	2816535	cg2960(+)/cg2962(-)	0.99
cgb_29885	-	2847022		SigA	2846961	cg2988(+)/cg2990(-)	0.876819	yes
cgb_30116	-	2863994		SigA	2863960	cg3011(-)/cg3012(-)	0.954625
cgb_30215	+	2882320		SigA	2882372	cg3021(+)/cg3022(+)	0.814591
cgb_30225	+	2883296	2	SigA	2883332	cg3022(+)/cg3024(+)
cgb_30543	-	2917878	51 (SigH)	SigA	2917843	cg3054(-)/cg3057(-)
cgb_30545	-	2918647		SigA	2918584	cg3054(-)/cg3057(-)
cgb_30615	-	2923413		SigA	2923276	cg3061(-)/cg3063(-)
cgb_30685	-	2928726	30	SigA	2928634	cg3068(-)/cg3069(-)	0.99
cgb_30775	+	2936426		SigA	2936460	cg3077(-)/cg3078(-)
cgb_31005	-	2959823	13; 25	sigH	2959704	cg3100(-)/cg3101(+)	0.897447
cgb_31075	-	2970217		SigA	2970153	cg3107(-)/cg3108(-)
cgb_31115	+	2971589		SigA	2971623	cg3111(-)/cg3112(-)
cgb_31185	+	2978745		SigA	2978786	cg3118(-)/cg3119(+)
cgb_31375	-	2997519		sigH	2997485	cg3137(-)/cg3138(+)	0.939588
cgb_31785	-	3041252		SigA	3041154	cg3178(-)/cg3179(-)	0.970464	yes
cgb_31795	-	3043453		SigA	3043420	cg3179(-)/cg3180(-)	0.882402
cgb_32255	+	3091453	65	SigA	3091552	cg3225(+)/cg3226(+)
cgb_32425	-	3104808		SigA	3104774	cg3242(+)/cg3243(-)
cgb_32515	-	3112873	31	SigA	3112808	cg3251(-)/cg3252(+)
cgb_32586	+	3124679	84	SigA	3124975	cg3257(-)/cg3261(-)
cgb_32643	-	3128177		SigA	3128132	cg3264(-)/cg3266(-)
cgb_32645	-	3128450		SigA	3128416	cg3264(-)/cg3266(-)
cgb_32775	-	3135546		SigA	3135511	cg3277(-)/cg3278(+)
cgb_32935	-	3147800		SigA	3147766	cg3293(+)/cg3295(+)
cgb_32985	-	3151391		SigA	3151357	cg3298(-)/cg3299(-)
cgb_33045	-	3156331		SigA	3156287	cg3304(-)/cg3306(-)	0.913337
cgb_33325	+	3179928		SigA	3180066	cg3332(-)/cg3334(+)	0.99
cgb_33935	+	3244545		SigA	3244583	cg3393(+)/cg3394(+)		yes
cgb_33955	+	3247571		SigA	3247605	cg3395(-)/cg3396(-)
cgb_33963	+	3248690		SigA	3248730	cg3396(-)/cg3397(-)
cgb_33965	-	3248698		SigA	3248614	cg3396(-)/cg3397(-)
cgb_33967	-	3248827	24; 96	SigA	3248614	cg3396(-)/cg3397(-)
cgb_34325	-	3282122		SigA	3282086	cg3432(-)/cg3434(+)	0.946506
