# Supplementary material for: Comprehensive discovery and characterization of small RNAs in Corynebacterium glutamicum ATCC 13032
Source: BMC Genomics. 2013 Oct 19;14(1):714. doi: 10.1186/1471-2164-14-714 (PMC4046766; doi:10.1186/1471-2164-14-714)
Supplement: Supplementary file 5 — Additional file 5: List of potential small mRNAs. (XLS 34 KB) [file 12864_2013_5463_MOESM5_ESM.xls]

## Sheet: Additional file 5
Sequencing Start	Sequencing Stop	Strand	ORF Length [nt]	ORF Start	ORF Stop	RBS Pattern	New locus-tag	Gene	Possible attenuator of	BLAST hits outside Corynebacteriacaeae (e-value ≤ 10-4)	C. glutamicum sub-strain K051	C. glutamicum R DNA	C. callunae DSM 20147	C. aurimucosum ATCC 700975	C. diphtheriae strains	C- efficiens YS-314 DNA	C. halotolerans YIM 70093 = DSM 44683	C. jeikeium K411	C. pseudotuberculosis strains	C. resistens DSM 45100	C. ulcerans strains	C. urealyticum strains	C. variabile DSM 44702	C. kroppenstedtii DSM 44385	C. pekinense strain 1.299
268137	268081	-	111	268137	268081	LL	cgb_03035	cg4015	cg0303 (leuA)		x	x	x
806926	806809	-	75	806893	806819	AGGAG	cgb_08775	cg4014		x	x	x	x	x	x	x	x	x	x	x	x	x	x	x
848500	848922	+	39	848642	848680	-	cgb_09185	tmRNA		x	x	x	x			x	x		x		x		x
1047891	1048044	+	78	1047891	1047968	LL	cgb_11283	cg4017	cg1129 (aroF)		x	x				x									x
1339309	1339356	+	48	1339309	1339356	LL	cgb_14345	cg4016	cg1435 (ilvB)
1367696	1368633	+	93	1367818	1367910	AGGAG	cgb_14697	cg4019			x	x	x			x
2399351	2399146	-	108	2399280	2399173	AAGAG	cgb_25195	cg4018			x	x
3206459	3206519	+	54	3206459	3206512	LL	cgb_33575	cg4012	cg3359 (trpE)		x	x													x
