# Supplementary material for: Comprehensive discovery and characterization of small RNAs in Corynebacterium glutamicum ATCC 13032
Source: BMC Genomics. 2013 Oct 19;14(1):714. doi: 10.1186/1471-2164-14-714 (PMC4046766; doi:10.1186/1471-2164-14-714)
Supplement: Supplementary file 7 — Additional file 7: Primers for Northern Blotting. (XLS 24 KB) [file 12864_2013_5463_MOESM7_ESM.xls]

## Sheet: Additional file 7
Primer name	Sequence
6C RNA forward	CAAGGCCCCGATATACAGTG
6C RNA reverse + T7 Promoter	GAAATTAATACGACTCACTATAGGG-CAAGGCCCCGATATACAGTG
scg0020 forward	GTGATTGCAGTGACTGATGT
scg0020 reverse + T7 Promoter	GAAATTAATACGACTCACTATAGGG-TTTAAGCGGACGCACGGTCA
scg1380 forward	TACAGGGGGTTTAGTTGTGG
scg1380 reverse + T7 Promoter	GAAATTAATACGACTCACTATAGGG-TACAGGGGGTTTAGTTGTGG
